# Supplementary material for: Bioactivity-Directed Isolation of Anticancer Constituents from Underexplored Folklore: Rhus punjabensis Stewart
Source: Molecules. 2025 Nov 8;30(22):4339. doi: 10.3390/molecules30224339 (PMC12655016; doi:10.3390/molecules30224339)
Supplement: Supplementary file 1 [file molecules-30-04339-s001.zip]

Archive with 1 entries (1 files):
- molecules-3915302-supplementary.pdf
